# Supplementary material for: Cecal microbiome profile altered by Salmonella enterica, serovar Enteritidis inoculation in chicken
Source: Gut Pathog. 2018 Aug 3;10:34. doi: 10.1186/s13099-018-0261-x (PMC6074038; doi:10.1186/s13099-018-0261-x)
Supplement: Supplementary file 1 — Additional file 1. Data assessment and number of OTUs for each sample. [file 13099_2018_261_MOESM1_ESM.xlsx]

## Sheet: Sheet1
Sample_ID	PE_Reads	Raw_Tags	Clean_Tags	AvgLen(bp)	GC(%)	Q20(%)	Q30(%)	Number of OTUs
C1D14	137465	98483	67682	449	53.07	95.26	90.8	458
C1D28	146849	108325	77336	448	53.15	95.37	90.94	427
C2D1	211718	144547	98075	460	54.51	95.29	90.97	77
C2D14	114090	77085	50294	449	53.01	94.93	90.25	427
C2D35	138488	104022	74154	448	53.3	95.5	91.15	451
C2D7	167672	122695	80191	450	52.83	95.2	90.66	348
C3D1	212056	146362	99352	457	54.35	95.26	90.84	90
C3D35	122286	91529	65067	449	52.94	95.49	91.17	452
C3D7	145075	102414	65754	452	52.84	95.17	90.6	339
C4D21	121412	89969	61841	451	52.92	95.49	91.15	427
C4D3	166585	112740	67394	456	54.08	95.18	90.75	226
C5D14	138466	100539	69408	449	53.08	95.28	90.83	360
C5D21	124531	92553	64935	449	52.99	95.44	91.07	431
C6D21	124783	91883	64348	450	52.87	95.35	90.91	424
C6D3	156632	113954	73770	451	53.77	95.46	91.16	248
C6D7	204683	145039	95980	453	52.32	95.1	90.49	226
C7D1	251108	170126	115062	458	54.42	95.13	90.63	59
C7D28	144045	108560	76931	449	52.97	95.47	91.09	439
C7D3	178223	123862	77597	454	54.17	95.23	90.78	208
C8D28	139021	105713	76432	449	52.88	95.57	91.3	426
C9D35	126130	94288	67393	449	53.25	95.48	91.13	449
E10D28	117174	83323	58619	448	53.18	95.18	90.65	435
E13D35	115361	86294	60601	449	52.86	95.35	90.92	427
E2D1	164344	109084	71815	452	53.87	94.86	90.13	80
E2D14	138673	99990	66455	451	52.52	95.23	90.74	307
E2D28	104647	78313	55676	449	52.94	95.5	91.17	412
E2D3	188264	134330	88654	450	53.76	95.26	90.75	207
E3D1	216777	149816	102010	456	54.23	95.06	90.53	63
E3D3	203020	143493	98353	450	53.85	95.27	90.73	158
E3D35	130118	98673	71335	450	52.98	95.58	91.31	458
E4D21	134135	92791	61008	450	52.67	94.95	90.27	395
E4D3	142442	94848	55434	449	53.86	94.83	90	146
E4D7	156831	118933	82255	446	53.57	95.5	91.15	239
E5D14	130530	85877	57150	448	53.2	95.29	90.84	332
E5D21	133696	95157	63405	451	53.26	95.31	90.92	352
E5D7	135890	100193	68089	446	53.68	95.48	91.16	254
E6D1	224239	154981	103382	457	54.37	95.19	90.75	65
E6D7	143598	104839	74245	446	53.47	95.48	91.19	185
E7D28	135507	101940	74313	448	53.29	95.52	91.2	461
E7D35	113946	84063	60438	449	53.04	95.46	91.08	424
E9D14	133567	97620	65654	451	52.56	95.3	90.85	282
E9D21	113983	83696	58178	448	53.16	95.42	91.03	419
