# Supplementary material for: Cecal microbiome profile altered by Salmonella enterica, serovar Enteritidis inoculation in chicken
Source: Gut Pathog. 2018 Aug 3;10:34. doi: 10.1186/s13099-018-0261-x (PMC6074038; doi:10.1186/s13099-018-0261-x)
Supplement: Supplementary file 4 — Additional file 4. The differentially abundant genera between treated and control groups within each time point. [file 13099_2018_261_MOESM4_ESM.xlsx]

## Sheet: Sheet3
Taxon	1DPI		3DPI		7DPI		14DPI		21DPI		28DPI		35DPI
	con	trt	con	trt	con	trt	con	trt	con	trt	con	trt	con	trt
Bifidobacterium	0±0	2.9E-03±3.1E-03	9.2E-04±5.0E-04*	1.9E-02±3.6E-03*	1.7E-04±1.6E-04*	3.3E-03±9.6E-04*	4.9E-04±7.6E-04	5.1E-04±3.8E-04	1.8E-05±1.9E-05	1.4E-03±2.5E-03	0±0	2.0E-05±3.4E-05	0±0	0±0
Rikenella	7.2E-05±5.4E-05	6.9E-05±1.8E-05	2.0E-05±8.4E-06	9.9E-05±1.0E-04	3.4E-01±5.0E-02*	5.8E-05±6.5E-05*	2.0E-01±2.0E-02	2.8E-01±1.1E-01	2.7E-01±2.5E-02	2.1E-01±8.5E-02	2.3E-01±4.1E-02	1.7E-01±2.5E-02	2.0E-01±7.1E-03	2.4E-01±2.4E-02
Bacillus	0±0	0±0	0±0	3.5E-06±6.1E-06	0±0	5.5E-06±9.6E-06	0±0	0±0	6.0E-06±1.0E-05	5.8E-03±1.0E-02	5.4E-04±9.4E-04*	1.0E-02±2.2E-03*	7.6E-03±8.3E-03	2.8E-05±4.9E-05
Enterococcus	3.3E-03±7.2E-04	2.8E-03±5.4E-04	4.6E-04±4.1E-04	5.3E-04±4.7E-04	7.4E-04±1.2E-03	3.4E-05±2.0E-05	5.3E-05±1.2E-05	3.5E-05±1.5E-05	4.5E-04±3.7E-04	6.6E-04±9.5E-04	1.6E-05±2.7E-05*	2.8E-04±7.4E-05*	6.1E-06±1.1E-05	4.3E-04±5.0E-04
Clostridium_sensu_stricto_1	1.6E-01±1.2E-01	2.4E-01±1.3E-01	4.0E-03±4.8E-03*	1.6E-02±4.6E-03*	1.1E-04±1.7E-04	2.4E-03±1.9E-03	1.7E-04±1.8E-04	5.6E-06±9.7E-06	2.4E-05±2.7E-05	4.9E-05±5.3E-05	2.7E-04±4.5E-04	1.5E-04±1.7E-04	1.8E-05±3.2E-05	1.3E-05±2.3E-05
Incertae_Sedis	0±0	0±0	4.9E-06±8.5E-06	0±0	2.3E-04±2.4E-04	0±0	2.9E-04±5.7E-05*	0±0*	4.5E-04±2.7E-04	2.7E-04±1.6E-04	6.8E-04±2.8E-04	2.7E-04±8.4E-05	4.7E-04±4.1E-05*	1.9E-04±1.1E-04*
Anaerostipes	0±0	0±0	0±0	0±0	0±0	1.8E-03±3.0E-03	5.5E-06±9.6E-06*	2.5E-04±2.7E-05*	0±0	1.0E-03±1.6E-03	5.1E-06±8.8E-06*	1.5E-04±5.4E-05*	6.7E-04±2.2E-04*	1.3E-04±9.9E-05*
Blautia	1.3E-02±1.3E-02	4.9E-02±7.9E-02	1.7E-02±1.3E-02	6.7E-03±4.5E-03	2.9E-02±8.2E-03	2.1E-02±1.2E-02	3.3E-02±4.8E-03	3.6E-02±2.3E-02	3.4E-02±1.6E-02	9.8E-03±1.8E-03	5.6E-02±5.0E-03*	2.6E-02±5.1E-03*	2.4E-02±1.3E-03*	1.3E-02±3.3E-03*
Coprococcus	1.7E-05±1.6E-05	3.4E-06±5.8E-06	3.5E-03±4.9E-03	1.7E-04±1.2E-04	3.6E-03±1.3E-03*	3.4E-04±3.0E-04*	6.3E-03±3.9E-03	3.0E-03±8.0E-04	3.7E-02±2.6E-02	8.9E-03±5.5E-03	2.5E-02±1.2E-02	6.7E-03±2.0E-03	8.1E-03±1.2E-03	2.5E-02±1.8E-02
Roseburia	3.5E-06±6.0E-06	0±0	0±0	0±0	0±0	0±0	0±0	0±0	3.1E-03±7.8E-04	0±0	3.6E-04±4.4E-04	7.4E-04±1.3E-03	1.2E-03±1.2E-03	1.1E-05±1.9E-05
Shuttleworthia	0±0	0±0	2.3E-04±4.1E-04	0±0	5.0E-04±7.1E-04	4.6E-06±7.9E-06	6.2E-04±5.7E-04	0±0	2.0E-03±1.1E-03	1.1E-03±1.4E-03	4.4E-03±3.6E-04*	1.1E-03±3.4E-04*	2.6E-03±2.1E-03	1.1E-03±7.5E-04
Anaerotruncus	1.1E-02±1.9E-02	1.4E-03±2.4E-03	1.4E-02±8.1E-03	2.4E-02±1.5E-02	1.4E-02±1.6E-02	3.6E-02±1.6E-02	2.3E-02±3.0E-03	2.9E-02±1.6E-02	1.6E-02±2.8E-03	3.0E-02±1.7E-02	2.1E-02±1.0E-02	4.6E-02±1.8E-02	1.0E-02±2.6E-03*	2.1E-02±4.5E-03*
Faecalibacterium	4.1E-05±4.6E-05	3.0E-05±7.7E-07	6.5E-05±6.1E-05	1.2E-04±1.8E-04	6.8E-03±6.2E-03	4.3E-02±7.4E-02	1.3E-01±3.1E-02*	2.2E-02±9.9E-03*	6.7E-02±4.1E-02	9.7E-02±5.0E-02	6.0E-02±4.1E-02	1.2E-01±6.0E-02	5.0E-02±6.0E-02	4.7E-02±2.7E-02
Flavonifractor	7.0E-06±1.2E-05	6.8E-06±1.2E-05	2.3E-02±2.4E-02	4.8E-02±1.4E-02	2.3E-02±9.9E-03	1.6E-02±7.3E-03	3.2E-03±2.5E-03	1.7E-03±2.7E-04	1.1E-03±2.9E-04	1.0E-02±1.3E-02	9.7E-05±4.6E-05*	3.1E-03±4.0E-04*	2.1E-03±1.8E-03	2.3E-03±1.6E-03
Hydrogenoanaerobacterium	0±0	0±0	0±0	0±0	0±0	0±0	7.4E-06±1.3E-05	0±0	1.8E-04±3.1E-04	0±0	4.3E-04±4.2E-04	1.7E-04±2.6E-04	3.8E-03±1.3E-03*	7.7E-04±6.0E-04*
Intestinimonas	0±0	0±0	4.4E-04±1.3E-04*	6.7E-05±5.8E-05*	5.1E-04±4.4E-04	1.8E-04±1.4E-05	1.1E-04±3.5E-05	1.9E-04±1.6E-04	2.4E-04±1.1E-04	6.3E-04±7.8E-04	9.2E-05±6.1E-05*	3.3E-04±7.0E-05*	4.2E-04±1.8E-04	2.3E-04±1.2E-04
Subdoligranulum	1.3E-05±6.5E-06	2.7E-05±1.5E-05	1.0E-01±1.5E-01	9.2E-03±6.5E-03	1.7E-02±4.4E-03	2.5E-02±2.5E-02	2.8E-02±4.3E-03*	1.4E-02±3.7E-03*	7.8E-03±2.6E-03	6.6E-03±2.4E-03	2.1E-02±8.2E-03	5.1E-03±2.1E-03	3.1E-02±2.8E-02	7.2E-03±2.9E-03
Salmonella	0±0	2.1E-03±2.8E-03	0±0	4.8E-04±2.7E-04	0±0	1.2E-03±1.3E-03	0±0	1.6E-04±6.6E-06	0±0	6.1E-05±5.3E-05	0±0	1.2E-04±8.5E-05	0±0	1.1E-05±1.9E-05
